# Supplementary material for: Osteocytes Influence on Bone Matrix Integrity Affects Biomechanical Competence at Bone-Implant Interface of Bioactive-Coated Titanium Implants in Rat Tibiae
Source: Int J Mol Sci. 2021 Dec 29;23(1):374. doi: 10.3390/ijms23010374 (PMC8745552; doi:10.3390/ijms23010374)
Supplement: Supplementary file 1 [file ijms-23-00374-s001.zip]

Archive with 1 entries (1 files):
- ijms-1517853-supplementary.pdf
